# Supplementary material for: Transformation Products of Emerging Pollutants Explored Using Non-Target Screening: Perspective in the Transformation Pathway and Toxicity Mechanism—A Review
Source: Toxics. 2022 Jan 24;10(2):54. doi: 10.3390/toxics10020054 (PMC8874687; doi:10.3390/toxics10020054)
Supplement: Supplementary file 1 [file toxics-10-00054-s001.zip]

Archive with 1 entries (1 files):
- toxics-1552078 proof supplementary.pdf
